# Supplementary material for: Genotypic Differences in Phosphorus Efficiency and the Performance of Physiological Characteristics in Response to Low Phosphorus Stress of Soybean in Southwest of China
Source: Front Plant Sci. 2016 Nov 24;7:1776. doi: 10.3389/fpls.2016.01776 (PMC5121124; doi:10.3389/fpls.2016.01776)
Supplement: Supplementary file 2 [file Table2.XLSX]

## Sheet: Sheet1
Yield, seed P concentration, shoot P uptake and HI of soybean genotypes in the field experiment
Genotypes	Yield (g/plant)	HI	Shoot P uptake (g/ plant)	Seeds P content （%）
E276	5.565	0.329817	0.0630507	0.722731
E53	5.755	0.25692	0.0687139	0.873779
E150	5.861	0.271343	0.0714848	0.725442
E232-1	6.395	0.221587	0.09187	0.833514
A30	7.3865	0.208658	0.0813392	0.817506
E279-1	7.53444	0.32601	0.068157	0.71587
E183	7.623	0.324383	0.0791932	0.714418
E66	7.732	0.224767	0.0676857	0.67019
E283	7.967	0.408187	0.0706795	0.753043
E257	8.008	0.385	0.0676477	0.69945
E157	8.11117	0.213452	0.0789144	0.803419
D48	8.165	0.207234	0.113798	0.771245
E277-1	8.182	0.282177	0.067197	0.558909
E108-2	8.203	0.369505	0.0796871	0.827869
E159	8.231	0.421713	0.0872332	0.820175
D44	8.26	0.325197	0.0778914	0.632657
E107-1	8.778	0.225077	0.128119	0.70094
E171	8.782	0.406574	0.0802445	0.749199
E274	8.888	0.474457	0.0645245	0.677005
E182	8.906	0.489341	0.0779995	0.764664
E180	8.91744	0.21232	0.0880673	0.62935
E158	8.9606	0.207421	0.102389	0.80155
E174	9.472	0.332246	0.089323	0.725636
E352-1	9.6272	0.211123	0.116698	0.859996
A12-2	9.645	0.344354	0.0920397	0.801646
E147	9.81915	0.214392	0.107009	0.578884
E275	9.895	0.426509	0.080713	0.661786
E145	9.93	0.340068	0.101035	0.808997
E115	9.97	0.494617	0.0828111	0.783037
E277	10.041	0.372828	0.0904811	0.769329
E68	10.201	0.344663	0.0894619	0.736466
E244	10.241	0.492806	0.0944863	0.739414
E247	10.3	0.347973	0.0908343	0.603049
A33	10.321	0.227335	0.117173	0.686654
E202	10.325	0.316718	0.0811934	0.595238
D50	10.427	0.386185	0.0913342	0.717216
E136	10.429	0.420524	0.0799405	0.676211
E232	10.487	0.40403	0.0895478	0.742894
E176-5	10.489	0.442854	0.0681563	0.546393
E55	10.508	0.434215	0.0962622	0.769357
E157-1	10.571	0.373996	0.0970417	0.755493
E322	10.679	0.337943	0.100693	0.643655
E112	10.724	0.261689	0.116361	0.805337
E170	10.752	0.435304	0.0946425	0.705172
E98	10.82	0.31041	0.109242	0.648895
D19	10.8287	0.34652	0.0807773	0.64199
D54	10.851	0.228259	0.180898	0.768742
E107	10.8567	0.299724	0.134373	0.767513
E67	10.881	0.403149	0.0875494	0.600401
E346	10.987	0.356721	0.0913241	0.685931
E172	11.018	0.598804	0.0894996	0.759405
D55	11.044	0.289717	0.0799193	0.532473
E204	11.116	0.534423	0.0882549	0.695829
E94	11.124	0.340704	0.0965958	0.666407
E19	11.235	0.445833	0.0925545	0.640425
E314	11.296	0.395117	0.0908278	0.603181
E16	11.388	0.343758	0.0965685	0.597289
E248	11.393	0.448543	0.107179	0.736207
E65	11.536	0.440305	0.114557	0.933897
E143	11.549	0.399177	0.0870408	0.711052
E15	11.567	0.481437	0.0805262	0.564728
E163	11.732	0.273358	0.102654	0.79468
E312	11.76	0.34186	0.10105	0.744196
A44-1	11.772	0.44909	0.106711	0.670484
E350	11.784	0.351919	0.120081	0.727316
E173-1	11.822	0.372393	0.100126	0.642101
E320	11.885	0.448271	0.0961322	0.750863
E180-1	11.892	0.44648	0.10752	0.807186
E173	11.962	0.24313	0.093842	0.683362
18	11.977	0.446204	0.103821	0.713361
E13	11.985	0.450564	0.106571	0.790734
D16	11.987	0.318803	0.110338	0.67027
31	12.064	0.528219	0.12528	0.947895
E22	12.069	0.413775	0.10918	0.644503
A8	12.176	0.534035	0.0846067	0.561371
A12-1	12.205	0.277336	0.152369	0.776216
E250	12.29	0.337285	0.106154	0.701756
E252	12.3322	0.369967	0.102785	0.723589
E28	12.43	0.355143	0.115503	0.613369
D18	12.4367	0.321638	0.0932877	0.573205
E161	12.494	0.271609	0.116127	0.753452
E169	12.525	0.41632	0.119024	0.718892
E304	12.553	0.307672	0.109069	0.703825
E133	12.575	0.279444	0.133588	0.72635
E282	12.594	0.353863	0.129954	0.731226
A17	12.609	0.4203	0.113195	0.787168
A29	12.777	0.388146	0.114856	0.786183
E336	12.9111	0.523423	0.111261	0.730315
E7	12.961	0.316122	0.110448	0.771635
E23	13.04	0.398521	0.106782	0.73222
E31	13.059	0.483667	0.104139	0.713507
A57	13.123	0.452361	0.134092	0.713749
E54	13.196	0.422949	0.132029	0.920734
E18	13.213	0.391044	0.119261	0.755045
E121	13.244	0.308	0.101506	0.795905
E60	13.308	0.304336	0.1165	0.559855
E95-1	13.344	0.327059	0.153435	0.690666
E9	13.367	0.392431	0.112281	0.76953
E116	13.391	0.380448	0.0938389	0.586362
E8	13.4	0.344765	0.117746	0.602788
E152	13.4422	0.286682	0.124741	0.59115
E146	13.451	0.444118	0.1082	0.665626
E212	13.456	0.26862	0.132221	0.652053
E305	13.546	0.578889	0.107689	0.75247
D15	13.591	0.334754	0.120835	0.762815
D31	13.681	0.526192	0.11574	0.675649
A29-1	13.727	0.491162	0.121268	0.778769
D9	13.778	0.330099	0.136508	0.736531
19	13.893	0.453013	0.111832	0.732547
E108	13.987	0.290187	0.136277	0.749618
28	14.019	0.315743	0.136118	0.594913
E178	14.108	0.423944	0.114344	0.660708
E29	14.109	0.391917	0.11172	0.75375
A9	14.139	0.353962	0.119584	0.719393
E117	14.164	0.325999	0.132067	0.727836
E134	14.172	0.323562	0.143962	0.747172
E205	14.251	0.367294	0.14998	0.727353
A40	14.263	0.308723	0.124436	0.882582
E72	14.274	0.37985	0.12809	0.621546
E61	14.294	0.400471	0.132973	0.804035
E193	14.361	0.401168	0.133049	0.73226
E203-1	14.461	0.288068	0.132092	0.818614
E108-1	14.577	0.318275	0.131992	0.739605
E127	14.787	0.393942	0.144426	0.763054
E289	14.884	0.385596	0.10886	0.659981
16	14.924	0.359744	0.113852	0.652601
E71	14.933	0.444435	0.1318	0.666198
E302	14.989	0.371015	0.124785	0.809141
E128	14.992	0.293725	0.18573	0.729182
E167	15.076	0.379337	0.119477	0.653729
E317	15.097	0.452277	0.134552	0.674078
E37	15.101	0.35989	0.144974	0.788103
D25	15.108	0.325603	0.20172	0.610793
E47	15.133	0.595787	0.109861	0.911363
E129	15.1533	0.321651	0.150143	0.641822
E288-1	15.156	0.36072	0.13346	0.732812
E280	15.193	0.446184	0.133208	0.695224
E239	15.1975	0.51745	0.113108	0.755479
E260	15.201	0.440353	0.130061	0.670184
E316	15.272	0.304223	0.135807	0.717068
E144	15.369	0.356606	0.159891	0.62185
E42	15.4	0.299763	0.15322	0.823105
E176-2	15.596	0.2989	0.139014	0.667218
D43	15.598	0.236333	0.153906	0.685321
E211	15.6044	0.323594	0.154607	0.883571
E238	15.684	0.33737	0.112806	0.734873
26	15.774	0.602061	0.117627	0.576836
E12	15.778	0.390545	0.134457	0.651522
E342	15.999	0.392132	0.13958	0.675467
E148	16.057	0.378221	0.11877	0.745066
E300	16.082	0.436655	0.163516	0.652068
E351	16.276	0.45026	0.139827	0.852953
D3	16.33	0.323366	0.164693	0.755442
A6	16.344	0.412727	0.141056	0.736234
E140	16.418	0.437079	0.124681	0.907873
E20-1	16.474	0.425432	0.135334	0.755988
E181	16.495	0.33256	0.153413	0.711311
E233	16.541	0.414801	0.158092	0.67213
E24-2	16.561	0.405907	0.178243	0.761161
A45	16.596	0.468311	0.132887	0.66296
A28	16.681	0.563547	0.137386	0.735679
D77	16.738	0.33746	0.14002	0.829263
A32	16.785	0.521273	0.133246	0.725516
E156	16.91	0.427236	0.150797	0.751853
A26	17.0133	0.315062	0.188652	0.72051
E135	17.09	0.433922	0.132773	0.715167
E290	17.093	0.450183	0.196097	0.724622
E119-1	17.126	0.303652	0.185634	0.861598
E192	17.151	0.407329	0.166858	0.801718
E38	17.224	0.386214	0.144266	0.695369
E179	17.2478	0.443514	0.142881	0.923975
E98-1	17.26	0.425123	0.125218	0.642202
E347	17.657	0.418254	0.160855	0.935813
D75	17.686	0.401808	0.155199	0.660812
E230	17.694	0.507544	0.143996	0.711102
E26	17.863	0.466348	0.178536	0.58516
E122	17.906	0.435977	0.143986	0.765366
E26-1	17.944	0.351843	0.154247	0.75922
E70	17.976	0.480963	0.133982	0.663629
E241	17.999	0.489662	0.138867	0.752916
D30	18.046	0.374398	0.160016	0.732749
D72	18.076	0.339666	0.163262	0.746541
E142	18.102	0.41111	0.122685	0.568917
E99	18.174	0.528652	0.135942	0.746285
E154	18.262	0.391888	0.18358	0.762792
E162	18.484	0.433398	0.137153	0.647617
E204-1	18.531	0.375121	0.169273	0.539527
E236	18.535	0.349717	0.144192	0.615604
E20	18.549	0.40928	0.144022	0.680371
E161-1	18.582	0.349286	0.186612	0.58049
E32	18.707	0.388112	0.218907	0.71449
E24	18.788	0.379073	0.165909	0.650033
E25	18.8229	0.549	0.159388	0.75816
E11	18.871	0.482289	0.143739	0.65931
D24	18.892	0.36261	0.200146	0.606759
E201	18.97	0.324146	0.216053	0.750269
E234-2	19.176	0.330621	0.173306	0.937337
E246-2	19.187	0.446386	0.19686	0.773539
E244-1	19.259	0.408159	0.183185	0.768969
E191	19.415	0.501446	0.160986	0.60234
D10	19.43	0.350722	0.179369	0.828491
E213	19.447	0.399372	0.165275	0.90215
D71	19.566	0.366404	0.176712	0.748534
D28	19.7256	0.416737	0.178921	0.80101
E160	19.783	0.411272	0.161675	0.812298
D69	19.918	0.463209	0.159132	0.776051
E199	19.997	0.433286	0.174551	0.802522
E130	20.381	0.533297	0.169171	0.687293
E44	20.482	0.368381	0.191511	0.775567
A52	20.492	0.441971	0.154827	0.779943
C103	20.531	0.448275	0.192812	0.703762
D33	20.763	0.404193	0.129518	0.634173
E39	20.794	0.490772	0.193794	0.791973
E256	20.927	0.515469	0.17522	0.702996
E14	20.935	0.477968	0.187677	0.660444
E155	20.973	0.592675	0.191332	0.649006
E337	21.237	0.483527	0.151902	0.792033
E34	21.3	0.467105	0.160691	0.52243
E235	21.355	0.477356	0.178816	0.733439
D74	21.418	0.42836	0.197877	0.797219
E296	21.508	0.370279	0.163667	0.78466
17	21.604	0.512952	0.1803	0.818318
E299	21.614	0.439702	0.175197	0.674926
E45-1	21.7211	0.469928	0.181303	0.723467
E184	22.054	0.460812	0.183184	0.673483
C68	22.3788	0.430361	0.178206	0.807677
E29-1	22.497	0.393304	0.184687	0.619914
E237-3	22.522	0.410671	0.17789	0.708187
E119	22.642	0.496535	0.185963	0.671856
E21	22.7	0.462341	0.180138	0.699642
E33	22.7744	0.378173	0.191152	0.742172
A46	23.062	0.369583	0.197176	0.699392
E24-3	23.134	0.444885	0.199067	0.708369
E157-2	23.391	0.392466	0.17116	0.635529
E106	23.406	0.373898	0.216499	0.67554
E315	23.444	0.500256	0.199956	0.723594
E153	23.474	0.422194	0.184946	0.703815
E175-2	23.652	0.428859	0.172755	0.688233
E17	23.9067	0.529514	0.239866	0.784257
E285	23.933	0.449868	0.210587	0.688623
A44-2	24.056	0.475415	0.189236	0.650208
E325	24.066	0.526862	0.171169	0.785291
E355	24.455	0.438726	0.204478	0.622366
E27	24.519	0.541007	0.202099	0.719616
D76	24.539	0.358757	0.142277	0.696778
A18	24.614	0.422594	0.195178	0.852691
E141	25.282	0.477514	0.196108	0.738388
A44	25.367	0.434366	0.234807	0.650332
E311	25.553	0.594256	0.207434	0.666808
E313	25.65	0.369597	0.234271	0.710367
D70	25.9178	0.428787	0.223461	0.796907
E295	25.964	0.488045	0.205945	0.458303
24	26.448	0.473978	0.20788	0.704564
E138	27.3356	0.502184	0.26631	0.723471
E237-2	27.45	0.506546	0.221033	0.842988
A25	27.75	0.396112	0.248028	0.728914
E126	27.76	0.523398	0.176381	0.758209
E56	28.097	0.46489	0.257421	0.726016
E13-1	28.225	0.427063	0.251376	0.691104
E375-5	28.2825	0.499118	0.206032	0.715272
C57	28.7714	0.39031	0.256244	0.698645
23	28.8	0.562962	0.216936	0.649524
E63	28.876	0.477368	0.26886	0.755041
E318	30.554	0.494529	0.244411	0.59387
E255-1	30.833	0.486647	0.244266	0.711876
E139	30.986	0.463114	0.264379	0.745861
E36	32.252	0.521371	0.268521	0.817944
E33-1	33.2875	0.518982	0.277744	0.651707
E237-5	34.1667	0.5011	0.214671	0.838735
E118	34.5243	0.467827	0.223755	0.662313
E137	34.6133	0.428454	0.269021	0.646827
E234-1	35.729	0.459242	0.26229	0.766975
E64	35.962	0.557905	0.276054	0.723204
A36	35.9875	0.493351	0.225202	0.696907

## Sheet: Sheet2
		E276	5.565		16	0.359744		16	0.113852		16	0.652601
		E53	5.755		28	0.315743		18	0.103821		18	0.713361
		E150	5.861		A12-1	0.277336		19	0.111832		23	0.649524
		E232-1	6.395		A12-2	0.344354		26	0.117627		24	0.704564
		A30	7.3865		A25	0.396112		28	0.136118		26	0.576836
		E279-1	7.53444		A26	0.315062		31	0.12528		28	0.594913
		E183	7.623		A29	0.388146		A12-2	0.0920397		A33	0.686654
		E66	7.732		A30	0.208658		A17	0.113195		A36	0.696907
		E286	7.967		A33	0.227335		A28	0.137386		A44	0.650332
		E257	8.008		A40	0.308723		A29	0.114856		A44-1	0.670484
		E157	8.11117		A46	0.369583		A29-1	0.121268		A44-2	0.650208
		D48	8.165		A9	0.353962		A30	0.0813392		A45	0.66296
		E277-1	8.182		C57	0.39031		A32	0.133246		A46	0.699392
		E108-2	8.203		D10	0.350722		A33	0.117173		A57	0.713749
		E159	8.231		D15	0.334754		A40	0.124436		A8	0.561371
		D44	8.26		D16	0.318803		A44-1	0.106711		C103	0.703762
		E107-1	8.778		D18	0.321638		A45	0.132887		C57	0.698645
		E171	8.782		D19	0.34652		A57	0.134092		D16	0.67027
		E274	8.888		D24	0.36261		A6	0.141056		D18	0.573205
		E182	8.906		D25	0.325603		A8	0.0846067		D19	0.64199
		E180	8.91744		D3	0.323366		A9	0.119584		D24	0.606759
		E158	8.9606		D30	0.374398		D15	0.120835		D25	0.610793
		E174	9.472		D43	0.236333		D16	0.110338		D31	0.675649
		E352-1	9.6272		D44	0.325197		D18	0.0932877		D33	0.634173
		A12-2	9.645		D48	0.207234		D19	0.0807773		D43	0.685321
		E147	9.81915		D50	0.386185		D31	0.11574		D44	0.632657
		E275	9.895		D54	0.228259		D33	0.129518		D50	0.717216
		E145	9.93		D55	0.289717		D44	0.0778914		D55	0.532473
		E115	9.97		D71	0.366404		D48	0.113798		D75	0.660812
		E277	10.041		D72	0.339666		D50	0.0913342		D76	0.696778
		E68	10.201		D76	0.358757		D55	0.0799193		E106	0.67554
		E244	10.241		D77	0.33746		D76	0.142277		E107-1	0.70094
		E247	10.3		D9	0.330099		D77	0.14002		E11	0.65931
		A33	10.321		E106	0.373898		D9	0.136508		E116	0.586362
		E202	10.325		E107	0.299724		E107	0.134373		E118	0.662313
		D50	10.427		E107-1	0.225077		E107-1	0.128119		E119	0.671856
		E136	10.429		E108	0.290187		E108	0.136277		E12	0.651522
		E232	10.487		E108-1	0.318275		E108-1	0.131992		E129	0.641822
		E176-5	10.489		E108-2	0.369505		E108-2	0.0796871		E130	0.687293
		E55	10.508		E112	0.261689		E11	0.143739		E13-1	0.691104
		E157-1	10.571		E116	0.380448		E112	0.116361		E135	0.715167
		E322	10.679		E117	0.325999		E115	0.0828111		E136	0.676211
		E112	10.724		E119-1	0.303652		E116	0.0938389		E137	0.646827
		E170	10.752		E12	0.390545		E117	0.132067		E14	0.660444
		E98	10.82		E121	0.308		E12	0.134457		E142	0.568917
		D19	10.8287		E127	0.393942		E121	0.101506		E143	0.711052
		D54	10.851		E128	0.293725		E122	0.143986		E144	0.62185
		E107	10.8567		E129	0.321651		E127	0.144426		E146	0.665626
		E67	10.881		E133	0.279444		E13	0.106571		E147	0.578884
		E346	10.987		E134	0.323562		E133	0.133588		E15	0.564728
		E172	11.018		E143	0.399177		E134	0.143962		E152	0.59115
		D55	11.044		E144	0.356606		E135	0.132773		E153	0.703815
		E204	11.116		E145	0.340068		E136	0.0799405		E155	0.649006
		E94	11.124		E147	0.214392		E140	0.124681		E157-2	0.635529
		E19	11.235		E148	0.378221		E142	0.122685		E16	0.597289
		E314	11.296		E150	0.271343		E143	0.0870408		E161-1	0.58049
		E16	11.388		E152	0.286682		E145	0.101035		E162	0.647617
		E248	11.393		E154	0.391888		E146	0.1082		E167	0.653729
		E65	11.536		E157	0.213452		E147	0.107009		E170	0.705172
		E143	11.549		E157-1	0.373996		E148	0.11877		E173	0.683362
		E15	11.567		E157-2	0.392466		E15	0.0805262		E173-1	0.642101
		E163	11.732		E158	0.207421		E150	0.0714848		E175-2	0.688233
		E312	11.76		E16	0.343758		E152	0.124741		E176-2	0.667218
		A44-1	11.772		E161	0.271609		E157	0.0789144		E176-5	0.546393
		E350	11.784		E161-1	0.349286		E157-1	0.0970417		E178	0.660708
		E173-1	11.822		E163	0.273358		E158	0.102389		E180	0.62935
		E320	11.885		E167	0.379337		E159	0.0872332		E181	0.711311
		E180-1	11.892		E173	0.24313		E16	0.0965685		E183	0.714418
		E173	11.962		E173-1	0.372393		E161	0.116127		E184	0.673483
		18	11.977		E174	0.332246		E162	0.137153		E19	0.640425
		E13	11.985		E176-2	0.2989		E163	0.102654		E191	0.60234
		D16	11.987		E18	0.391044		E167	0.119477		E20	0.680371
		31	12.064		E180	0.21232		E169	0.119024		E202	0.595238
		E22	12.069		E181	0.33256		E170	0.0946425		E204	0.695829
		A8	12.176		E183	0.324383		E171	0.0802445		E204-1	0.539527
		A12-1	12.205		E201	0.324146		E172	0.0894996		E21	0.699642
		E250	12.29		E202	0.316718		E173	0.093842		E212	0.652053
		E252	12.3322		E203-1	0.288068		E173-1	0.100126		E22	0.644503
		E28	12.43		E204-1	0.375121		E174	0.089323		E230	0.711102
		D18	12.4367		E205	0.367294		E176-2	0.139014		E233	0.67213
		E161	12.494		E211	0.323594		E176-5	0.0681563		E236	0.615604
		E169	12.525		E212	0.26862		E178	0.114344		E237-3	0.708187
		E304	12.553		E213	0.399372		E179	0.142881		E24	0.650033
		E133	12.575		E23	0.398521		E18	0.119261		E24-3	0.708369
		E282	12.594		E232-1	0.221587		E180	0.0880673		E247	0.603049
		A17	12.609		E234-2	0.330621		E180-1	0.10752		E250	0.701756
		A29	12.777		E236	0.349717		E182	0.0779995		E255-1	0.711876
		E336	12.9111		E238	0.33737		E183	0.0791932		E256	0.702996
		E7	12.961		E24	0.379073		E19	0.0925545		E257	0.69945
		E23	13.04		E247	0.347973		E193	0.133049		E26	0.58516
		E31	13.059		E250	0.337285		E20	0.144022		E260	0.670184
		A57	13.123		E252	0.369967		E20-1	0.135334		E274	0.677005
		E54	13.196		E257	0.385		E202	0.0811934		E275	0.661786
		E18	13.213		E26-1	0.351843		E203-1	0.132092		E277-1	0.558909
		E121	13.244		E276	0.329817		E204	0.0882549		E279-1	0.71587
		E60	13.308		E277	0.372828		E212	0.132221		E28	0.613369
		E95-1	13.344		E277-1	0.282177		E22	0.10918		E280	0.695224
		E9	13.367		E279-1	0.32601		E23	0.106782		E285	0.688623
		E116	13.391		E28	0.355143		E230	0.143996		E289	0.659981
		E8	13.4		E282	0.353863		E232	0.0895478		E29-1	0.619914
		E152	13.4422		E288-1	0.36072		E232-1	0.09187		E295	0.458303
		E146	13.451		E289	0.385596		E236	0.144192		E299	0.674926
		E212	13.456		E29	0.391917		E238	0.112806		E300	0.652068
		E305	13.546		E29-1	0.393304		E239	0.113108		E304	0.703825
		D15	13.591		E296	0.370279		E241	0.138867		E31	0.713507
		D31	13.681		E302	0.371015		E244	0.0944863		E311	0.666808
		A29-1	13.727		E304	0.307672		E247	0.0908343		E313	0.710367
		D9	13.778		E312	0.34186		E248	0.107179		E314	0.603181
		19	13.893		E313	0.369597		E250	0.106154		E316	0.717068
		E108	13.987		E314	0.395117		E252	0.102785		E317	0.674078
		28	14.019		E316	0.304223		E257	0.0676477		E318	0.59387
		E178	14.108		E32	0.388112		E260	0.130061		E32	0.71449
		E29	14.109		E322	0.337943		E274	0.0645245		E322	0.643655
		A9	14.139		E33	0.378173		E275	0.080713		E33-1	0.651707
		E117	14.164		E342	0.392132		E276	0.0630507		E34	0.52243
		E134	14.172		E346	0.356721		E277	0.0904811		E342	0.675467
		E205	14.251		E350	0.351919		E277-1	0.067197		E346	0.685931
		A40	14.263		E352-1	0.211123		E279-1	0.068157		E355	0.622366
		E72	14.274		E37	0.35989		E28	0.115503		E375-5	0.715272
		E61	14.294		E38	0.386214		E280	0.133208		E38	0.695369
		E193	14.361		E42	0.299763		E282	0.129954		E60	0.559855
		E203-1	14.461		E44	0.368381		E286	0.0706795		E66	0.67019
		E108-1	14.577		E53	0.25692		E288-1	0.13346		E67	0.600401
		E127	14.787		E60	0.304336		E289	0.10886		E70	0.663629
		E289	14.884		E61	0.400471		E29	0.11172		E71	0.666198
		16	14.924		E66	0.224767		E302	0.124785		E72	0.621546
		E71	14.933		E68	0.344663		E304	0.109069		E8	0.602788
		E302	14.989		E7	0.316122		E305	0.107689		E94	0.666407
		E128	14.992		E72	0.37985		E31	0.104139		E95-1	0.690666
		E167	15.076		E8	0.344765		E312	0.10105		E98	0.648895
		E317	15.097		E9	0.392431		E314	0.0908278		E98-1	0.642202
		E37	15.101		E94	0.340704		E316	0.135807
		D25	15.108		E95-1	0.327059		E317	0.134552
		E47	15.133		E98	0.31041		E320	0.0961322
		E129	15.1533					E322	0.100693
		E288-1	15.156					E336	0.111261
		E280	15.193					E342	0.13958
		E239	15.1975					E346	0.0913241
		E260	15.201					E350	0.120081
		E316	15.272					E351	0.139827
		E144	15.369					E352-1	0.116698
		E42	15.4					E38	0.144266
		E176-2	15.596					E47	0.109861
		D43	15.598					E53	0.0687139
		E211	15.6044					E54	0.132029
		E238	15.684					E55	0.0962622
		26	15.774					E60	0.1165
		E12	15.778					E61	0.132973
		E342	15.999					E65	0.114557
		E148	16.057					E66	0.0676857
		E300	16.082					E67	0.0875494
		E351	16.276					E68	0.0894619
		D3	16.33					E7	0.110448
		A6	16.344					E70	0.133982
		E140	16.418					E71	0.1318
		E20-1	16.474					E72	0.12809
		E181	16.495					E8	0.117746
		E233	16.541					E9	0.112281
		E24-2	16.561					E94	0.0965958
		A45	16.596					E98	0.109242
		A28	16.681					E98-1	0.125218
		D77	16.738					E99	0.135942
		A32	16.785
		E156	16.91
		A26	17.0133
		E135	17.09
		E290	17.093
		E119-1	17.126
		E192	17.151
		E38	17.224
		E179	17.2478
		E98-1	17.26
		E347	17.657
		D75	17.686
		E230	17.694
		E26	17.863
		E122	17.906
		E26-1	17.944
		E70	17.976
		E241	17.999
		D30	18.046
		D72	18.076
		E142	18.102
		E99	18.174
		E154	18.262
		E162	18.484
		E204-1	18.531
		E236	18.535
		E20	18.549
		E161-1	18.582
		E32	18.707
		E24	18.788
		E25	18.8229
		E11	18.871
		D24	18.892
		E201	18.97
		E234-2	19.176
		E246-2	19.187
		E244-1	19.259
		E191	19.415
		D10	19.43
		E213	19.447
		D71	19.566
		D28	19.7256
		E160	19.783
		D69	19.918
